# Supplementary material for: Data-driven model reduction of agent-based systems using the Koopman generator
Source: PLoS One. 2021 May 13;16(5):e0250970. doi: 10.1371/journal.pone.0250970 (PMC8118339; doi:10.1371/journal.pone.0250970)
Supplement: S1 File — (STY) [file pone.0250970.s003.sty]

\NeedsTeXFormat{LaTeX2e}
\ProvidesPackage{kbordermatrix}[2011/09/21 Bordered matrix with brackets]

%   Author: Kim C Border <kcborder@caltech.edu>
%   Date:       SuperBowl XXXVII (Go Bucs)

%   Revised 2003/09/20
%       to allow flush right option.
%   Revised 2011/09/21
%       at urging of Bruno Calfa (CMU)
%       to coexist with package arydshln
%       by adding \def\@xarraycr ...

%   Defines \kbordermatrix along the lines of plain tex's
%   \bordermatrix (which is still available in LaTeX).

%   In particular, as with \bordermatrix,
%   1.  It takes the array as an argument.  It does not use \begin{}..\end{}.
%       Is this a feature or a bug?
%   2.  The first row is spaced a bit further apart from the rest.
%   3.  The lower (n-1) by (n-1) block is set off by delimiters.
%   4.  There is an invisible bottom row of the same height as the segregated
%       top row that adds to the height of the equation.

%   Differences from \bordermatrix:
%   1.  Square brackets are used in place of parentheses.
%   2.  You may use \\ instead of \cr.
%   3.  The line heights agree with LaTeX's line heights for the
%       array environment, and \arraystretch is respected.  This means
%       the bottom (n-1) rows align with the rows of an (n-1)-rowed
%       \begin{array}..\end{array} (with or without delimiters).
%   4.  All columns are centered.
%   ** Modified 2003-9-20 to allow flush right option.
%   5.  The first column is spaced a bit further apart from the rest.


%   Differences from \left\[\begin{array}...\end{array}\right\]
%   1.  It takes the array as an argument.  It does not use \begin{}..\end{}.
%       Is this a feature or a bug?
%   2.  Consequently, you cannot use a column specifier (e.g., {l|cr}).
%   3.  Consequently the maximum number of columns is not specified.
%   4.  Vertical rules must be put in each row in a separate column.
%   5.  You can use \hline and \cline.

%   At least it works in the cases I have tried, but I offer no guarantees.


%   cf. \bordermatrix p. 361, and \vrulealign p. 392 of The TeXbook


%   Style parameters, they may be redefined according to taste.
    \newcommand{\kbldelim}{[}   %   Left delimiter
    \newcommand{\kbrdelim}{]}%  Right delimiter

    \newcommand{\kbrowstyle}{\scriptstyle}%  Style applied to first row
    \newcommand{\kbcolstyle}{\scriptstyle}%   Style applied to first column

    \newlength{\kbcolsep}       %   Extra separation after first border column
    \newlength{\kbrowsep}       %   Extra separation after first border row

    \setlength{\kbcolsep}{.5\arraycolsep}
    \setlength{\kbrowsep}{.2ex}

    \newif\ifkbalignright

%   Scratch lengths (to be computed)
    \newlength{\br@kwd}     %   Width of delimiter
    \newlength{\k@bordht}   %   Height of border column

%   This is it
\newcommand{\kbordermatrix}[1]{%
\begingroup
    %   \br@kwd depends on font size, so compute it now.
    \setbox0=\hbox{$\left\kbldelim\right.$}
    \setlength{\br@kwd}{\wd0}
        %   Compute the array strut based on current value of \arraystretch.
    \setbox\@arstrutbox\hbox{\vrule
        \@height\arraystretch\ht\strutbox
        \@depth\arraystretch\dp\strutbox
        \@width\z@}
        %   Compute height of first row and extra space.
    \setlength{\k@bordht}{\kbrowsep}
    \addtolength{\k@bordht}{\ht\@arstrutbox}
    \addtolength{\k@bordht}{\dp\@arstrutbox}
        %   turn off mathsurround
    \m@th
        %   Set the first row style
    \def\@kbrowstyle{\kbrowstyle}
        %   Swallow the alignment into box0:
    \setbox0=\vbox{%
            %   Define \cr for first row to include the \kbrowsep
            %   and to reset the row style
        \def\cr{\crcr\noalign{\kern\kbrowsep
            \global\let\cr=\endline
            \global\let\@kbrowstyle=\relax}}
            %   Redefine \\ a la LaTeX:
        \let\\\@arraycr
            %   The following are needed to make a solid \vrule with no gaps
            %   between the lines.
        \lineskip\z@skip
        \baselineskip\z@skip
            %   Compute the length of the skip after the first column
        \dimen0\kbcolsep \advance\dimen0\br@kwd
            %   Here begins the alignment:
        \ialign{\tabskip\dimen0     %   This space will show up after the first column
            \kern\arraycolsep\hfil\@arstrut$\kbcolstyle ##$\hfil\kern\arraycolsep&
            \tabskip\z@skip         %   Cancel extra space for other columns
            \kern\arraycolsep\hfil$\@kbrowstyle ##$\ifkbalignright\relax\else\hfil\fi\kern\arraycolsep&&
            \kern\arraycolsep\hfil$\@kbrowstyle ##$\ifkbalignright\relax\else\hfil\fi\kern\arraycolsep\crcr
                %   That ends the template.
                %   Here is the argument:
            #1\crcr}%       End \ialign
    }%  End \setbox0.
        %   \box0 now holds the array.
        %
        %   This next line uses \box2 to hold a throwaway
        %   copy of \box0, leaving \box0 intact,
        %   while putting the last row in \box5.
    \setbox2=\vbox{\unvcopy0 \global\setbox5=\lastbox}
        %   We want the width of the first column,
        %   so we lop off columns until there is only one left.
        %   It's not elegant or efficient, but at 1 gHz, who cares.
    \loop
        \setbox2=\hbox{\unhbox5 \unskip \global\setbox3=\lastbox}
        \ifhbox3
            \global\setbox5=\box2
            \global\setbox1=\box3
    \repeat
        %   \box1 now holds the first column of last row.
        %
        %   This next line stores the alignment in \box2,
        %   while calculating the proper
        %   delimiter height and placement.
    \setbox2=\hbox{$\kern\wd1\kern\kbcolsep\kern-\arraycolsep
        \left\kbldelim
        \kern-\wd1\kern-\kbcolsep\kern-\br@kwd
            %
            %   Here is the output.  The \vcenter aligns the array with the "math axis."
            %   The negative vertical \kern only shrinks the delimiter's height.
            %   BTW, I didn't find this in the TeXbook,
            %   I had to try various \kerns to see what they did in a
            %   \left[\vcenter{}\right].
    \vcenter{\kern-\k@bordht\vbox{\unvbox0}}
    \right\kbrdelim$}
    \null\vbox{\kern\k@bordht\box2}
        %
    \endgroup
}
